# Supplementary material for: The Urate-Lowering Effects and Renal Protective Activity of Iridoid Glycosides from Paederia foetida in Rats with Hyperuricemia-Induced Kidney Injury: A Pharmacological and Molecular Docking Study
Source: Molecules. 2025 Jul 24;30(15):3098. doi: 10.3390/molecules30153098 (PMC12348965; doi:10.3390/molecules30153098)
Supplement: Supplementary file 1 [file molecules-30-03098-s001.zip]

Archive with 1 entries (1 files):
- molecules-3735916-supplementary.pdf
